# Supplementary material for: Sudden Death of a Four-Day-Old Newborn Due to Mitochondrial Trifunctional Protein/Long-Chain 3-Hydroxyacyl-CoA Dehydrogenase Deficiencies and a Systematic Literature Review of Early Deaths of Neonates with Fatty Acid Oxidation Disorders
Source: Int J Neonatal Screen. 2025 Jan 26;11(1):9. doi: 10.3390/ijns11010009 (PMC11843868; doi:10.3390/ijns11010009)
Supplement: Supplementary file 1 [file IJNS-11-00009-s001.zip]

Archive with 1 entries (1 files):
- IJNS-3326240-supplementary.pdf
